# Supplementary material for: Nitrogen-Based Linkers with a Mesitylene Core: Synthesis and Characterization
Source: Molecules. 2021 Sep 30;26(19):5952. doi: 10.3390/molecules26195952 (PMC8512016; doi:10.3390/molecules26195952)
Supplement: Supplementary file 1 [file molecules-26-05952-s001.zip]

Archive with 1 entries (1 files):
- molecules-1390503-supplementary.pdf
